# Supplementary material for: Bayesian inference based modelling for gene transcriptional dynamics by integrating multiple source of knowledge
Source: BMC Syst Biol. 2012 Jul 16;6(Suppl 1):S3. doi: 10.1186/1752-0509-6-S1-S3 (PMC3403574; doi:10.1186/1752-0509-6-S1-S3)
Supplement: Additional file 1 — Table S1. The time series gene expression data for circadian patterns in rat liver. [file 1752-0509-6-S1-S3-S1.xls]

## Sheet: Sheet1
	GSM353	GSM354	GSM355	GSM356	GSM357	GSM358	GSM359	GSM361	GSM362	GSM363	GSM364	GSM365	GSM366	GSM367	GSM368	GSM369	GSM370	GSM371	GSM372	GSM373	GSM374	GSM375	GSM376	GSM377	GSM378	GSM379	GSM380	GSM381	GSM382	GSM383	GSM384	GSM385	GSM386	GSM387	GSM388	GSM389	GSM390	GSM391	GSM392	GSM393	GSM394	GSM395	GSM396	GSM397	GSM398	GSM399	GSM400	GSM401	GSM402
1372930_at	8.95306	8.45596	8.3735	8.74608	8.78373	8.75908	8.2096	8.83069	8.60391	8.55153	8.70493	8.43714	8.73332	8.67735	8.89494	8.19547	8.65593	8.65259	8.59247	8.96013	8.64415	9.08069	7.8518	8.63551	8.76987	8.48348	8.37186	8.67069	8.47713	8.51896	8.72067	7.5702	8.65403	8.69282	8.66377	8.40253	8.14114	8.66541	8.1681	8.55813	8.65234	8.63949	8.89512	8.57548	9.01795	8.94708	8.77231	9.0876	8.6862
1398240_at	13.2439	13.3027	13.3148	13.5539	13.5671	13.7666	13.6073	12.8581	13.2202	13.7595	13.9592	14.1586	13.4683	13.6638	12.2973	13.4763	13.4605	12.6917	12.5993	13.1796	13.8383	13.9474	13.486	12.7589	13.6388	14.1266	13.5367	13.6635	13.7123	12.4664	12.4652	12.3188	13.9737	14.0853	13.7049	13.574	12.9754	13.5389	13.3938	12.2975	12.5648	13.5242	13.2246	13.9608	12.6209	13.049	13.3753	13.1439	12.9626
1372439_at	9.23296	8.36858	8.32232	8.43181	8.51555	8.25517	8.82708	8.87969	9.02257	8.67631	8.70265	8.54417	8.2903	8.42705	8.90768	8.2633	8.35304	8.29189	8.77582	8.76231	9.27677	9.22139	8.64428	8.88938	8.63111	9.02708	9.40855	8.96719	8.35937	8.9833	8.58006	8.92674	8.49068	8.57318	8.19984	9.04632	8.74667	8.65034	8.40109	8.77135	9.08861	8.3101	8.57766	9.27472	8.65956	9.42482	8.33776	8.78223	8.59505
1373245_at	9.11452	8.89736	9.0469	8.94743	9.18389	8.7707	8.98815	9.23102	9.15023	9.32637	8.76465	8.94001	9.2808	8.69243	8.93469	9.3665	8.96042	8.94827	9.08384	9.05752	8.95215	8.88155	8.60489	9.07451	8.8556	8.89164	8.76726	8.98308	8.86699	9.17082	9.04458	9.23569	9.27346	9.04308	9.03181	9.08119	9.01564	8.8455	8.6426	9.11503	9.25561	8.98012	9.02581	9.14978	9.06282	8.89117	8.78461	9.04094	9.23442
1388153_at	13.4493	13.232	13.0251	13.0028	13.2349	13.5084	13.2966	13.6218	13.5579	13.308	13.1645	13.4158	13.4954	13.025	13.3726	13.3745	13.226	13.5914	13.6961	13.1206	13.0284	13.065	13.3649	13.2728	12.8819	13.1899	13.1944	13.2652	13.5381	13.1781	13.2005	13.2929	13.004	12.9764	13.311	13.3585	13.4604	13.2685	13.6217	13.5295	13.3448	13.2695	13.403	13.1532	13.3437	13.4024	13.0637	13.2102	13.3231
1370939_at	13.77	13.7775	13.53	13.492	13.78	13.9142	13.8785	14.0233	13.7912	13.5955	13.6766	13.8467	13.7529	13.6866	13.6226	13.7635	13.3471	13.9351	13.9722	13.9279	13.5481	13.6069	13.6425	13.7021	13.5174	13.7007	13.7245	13.493	13.6948	13.5444	13.7392	13.6994	13.679	13.5053	13.7516	13.9255	13.8337	13.8893	13.7293	13.7956	13.9376	13.6766	13.7716	13.3531	13.6499	13.9211	13.8477	13.4282	13.6115
1367932_at	12.6906	13.1694	13.4017	13.2821	13.2815	13.1976	12.9876	13.2045	13.3844	12.8574	13.3767	13.4934	12.7781	12.6134	12.464	13.2113	12.7825	12.953	12.8337	13.6476	13.4173	13.4641	13.2655	13.2852	13.5121	13.2723	13.2512	12.5635	12.8243	13.0495	12.84	12.8649	13.2354	12.791	12.3889	12.8734	13.1384	12.609	13.4119	12.7726	12.7828	12.6431	13.1514	13.4893	12.8584	12.7138	13.2839	13.2097	13.334
1372701_at	13.0131	13.1561	12.3622	12.4541	13.0859	13.3672	13.077	12.164	12.3204	12.8584	13.6018	13.6986	12.8908	13.2355	12.3889	12.416	13.01	12.7638	11.9558	12.3816	12.7476	13.4781	13.3639	11.8328	12.8205	13.5142	13.5493	13.4311	13.2531	12.1465	12.3607	12.2384	13.5767	13.3948	13.0669	13.2496	12.976	13.3123	13.2221	12.4103	12.44	13.1806	12.351	12.8368	12.7076	13.2292	12.5	12.2904	11.8895
1370912_at	7.92935	8.43074	7.88697	7.96191	8.05228	7.9987	7.95502	8.26918	8.14922	8.22784	8.48553	8.67118	7.88988	8.24821	8.19636	8.45505	8.53318	8.28399	8.73809	7.91768	8.67776	8.47941	8.48715	8.19288	7.95058	8.76629	8.31376	8.70265	8.05187	7.94057	7.94114	7.86974	8.67807	9.12114	8.07134	7.90251	7.94518	7.77752	8.51502	8.49113	8.10987	7.97357	8.1836	8.46874	8.14021	7.98694	7.9494	8.2434	7.87671
1370912_at	7.92935	8.43074	7.88697	7.96191	8.05228	7.9987	7.95502	8.26918	8.14922	8.22784	8.48553	8.67118	7.88988	8.24821	8.19636	8.45505	8.53318	8.28399	8.73809	7.91768	8.67776	8.47941	8.48715	8.19288	7.95058	8.76629	8.31376	8.70265	8.05187	7.94057	7.94114	7.86974	8.67807	9.12114	8.07134	7.90251	7.94518	7.77752	8.51502	8.49113	8.10987	7.97357	8.1836	8.46874	8.14021	7.98694	7.9494	8.2434	7.87671
[truncated: 4 more columns]
